# Supplementary material for: The Effect of Long-Lasting Swimming on Rats Skeletal Muscles Energy Metabolism after Nine Days of Dexamethasone Treatment
Source: Int J Mol Sci. 2022 Jan 11;23(2):748. doi: 10.3390/ijms23020748 (PMC8775511; doi:10.3390/ijms23020748)
Supplement: Supplementary file 1 [file ijms-23-00748-s001.zip]

Archive with 1 entries (1 files):
- ijms-1489944-supplementary.pdf
